# Supplementary material for: Suppression of the ABCA1 Cholesterol Transporter Impairs the Growth and Migration of Epithelial Ovarian Cancer
Source: Cancers (Basel). 2022 Apr 8;14(8):1878. doi: 10.3390/cancers14081878 (PMC9029800; doi:10.3390/cancers14081878)
Supplement: Supplementary file 1 [file cancers-14-01878-s001.zip]

Archive with 1 entries (1 files):
- cancers-1625793-supplementary.pdf
